# Supplementary material for: Lens on Tropical Sericulture Development in Indonesia: Recent Status and Future Directions for Industry and Social Forestry
Source: Insects. 2022 Oct 8;13(10):913. doi: 10.3390/insects13100913 (PMC9604369; doi:10.3390/insects13100913)
Supplement: Supplementary file 1 [file insects-13-00913-s001.zip]

Archive with 1 entries (1 files):
- insects-1913626-supplementary.pdf
